# Supplementary material for: Oxygenation in cell culture: Critical parameters for reproducibility are routinely not reported
Source: PLoS One. 2018 Oct 16;13(10):e0204269. doi: 10.1371/journal.pone.0204269 (PMC6191109; doi:10.1371/journal.pone.0204269)
Supplement: S2 File — This spreadsheet makes initial predictions about oxygen delivery to cells cultured under a given set of conditions. As the model is fairly basic, these predictions should not be considered as definitive, but rather as a starting point for deeper consideration of culture behaviour. (XLSX) [file pone.0204269.s002.xlsx]

## Sheet: O2_calculator
	Cell culture oxygen calculator		edit these values 		Calculated values
	atmospheric parameters:	molar percent O2	0.209		Maximum oxygen delivery:
					1.5293e-11	mol/s•cm2
		O2 source?	Atmospheric
		molar percent CO2	0.05
		air (station) pressure (atm)	1		Cell oxygen requirements:
					1.72e-11	mol/s•cm2
	cell culture parameters:	media depth (cm)	0.333
		O2 consumption rate (amol/cell•s)	86		Oxygen concentration at liquid surface:	0.000178
		cell density (cells/cm2)	200000
					Oxygen concentration at cells:	Near anoxia
	media parameters:	Diffusion constant (cm2/s)	2.861e-05
		Oxygen Solubility at 20.9% (mol/L)	0.0002		Cell oxygenation status:
					Oxygen limits metabolism
					Oxygen deficit (vs input OCR)
					0.11087
