# Supplementary material for: Oxygenation in cell culture: Critical parameters for reproducibility are routinely not reported
Source: PLoS One. 2018 Oct 16;13(10):e0204269. doi: 10.1371/journal.pone.0204269 (PMC6191109; doi:10.1371/journal.pone.0204269)
Supplement: S3 File — (XLSX) [file pone.0204269.s003.xlsx]

## Sheet: Nature
PMID	Cell type	Culturing Chamber	Media Volume	Seed density	Cell number @ confluence	Temperature in culture	Media change frequency	PP O2	OCR	States O2 flux		Present	Absent	sum		check		Score	count
27281202	✓	✗	✗	✓	✗	✓	✗	✓	✗	✗		2	2	4		4		0	0
27193687	✓	✗	✗	✗	✗	✗	✗	✗	✗	✗		1	3	4		4		1	22
27121842	✓	✗	✗	✓	✓	✓	✓	✓	✗	✗		2	2	4				2	15
27049945	✓	✓	✗	✓	✗	✗	✓	✗	✓	✗		3	1	4				3	12
27042933	✓	✗	✗	✓	✗	✓	✓	✓	✗	✗		2	2	4				4	1
27007841	✓	✓	✗	✗	✗	✗	✓	✗	✗	✗		2	2	4				total	50
26958835	✓	✓	✗	✓	✗	✗	✗	✗	✗	✗		3	1	4
26814970	✓	✗	✗	✗	✗	✗	✗	✗	✗	✗		1	3	4
26751055	✓	✗	✗	✗	✗	✓	✓	✓	✗	✗		1	3	4
26700815	✓	✗	✗	✗	✗	✗	✗	✗	✗	✗		1	3	4
26675734	✓	✗	✗	✗	✗	✓	✗	✓	✗	✗		1	3	4
26659182	✓	✗	✗	✗	✗	✓	✗	✓	✗	✗		1	3	4
26649827	✓	✗	✗	✗	✗	✓	✗	✓	✗	✗		1	3	4
26649819	✓	✗	✗	✓	✗	✓	✓	✗	✗	✗		2	2	4
26618866	✓	✗	✗	✗	✗	✓	✓	✓	✗	✗		1	3	4
26560028	✓	✓	✗	✗	✗	✓	✓	✗	✗	✗		2	2	4
26524528	✓	✓	✗	✓	✓	✓	✗	✓	✗	✗		3	1	4
26444236	✓	✗	✓	✓	✓	✓	✓	✓	✗	✗		3	1	4
26375006	✓	✗	✗	✗	✗	✗	✗	✓	✗	✗		1	3	4
26375005	✓	✗	✗	✓	✓	✓	✓	✗	✗	✗		2	2	4
26367796	✓	✗	✗	✗	✗	✓	✗	✓	✗	✗		1	3	4
26331542	✓	✓	✗	✓	✗	✓	✓	✗	✗	✗		3	1	4
26287467	✓	✓	✓	✓	✗	✓	✓	✗	✗	✗		4	0	4
26266980	✓	✗	✗	✗	✗	✓	✗	✓	✗	✗		1	3	4
26258302	✓	✓	✗	✓	✗	✗	✓	✗	✗	✗		3	1	4
26258299	✓	✗	✗	✗	✗	✓	✓	✓	✗	✗		1	3	4
26040716	✓	✓	✗	✓	✗	✓	✓	✓	✗	✗		3	1	4
25970251	✓	✗	✗	✓	✓	✓	✓	✗	✗	✗		2	2	4
25945737	✓	✓	✗	✗	✗	✓	✓	✗	✗	✗		2	2	4
25924068	✓	✗	✓	✗	✗	✓	✓	✗	✗	✗		2	2	4
25924063	✓	✗	✗	✗	✗	✓	✗	✓	✗	✗		1	3	4
25896324	✓	✗	✗	✓	✓	✓	✓	✗	✗	✗		2	2	4
25799994	✓	✗	✗	✗	✗	✗	✗	✗	✗	✗		1	3	4
25731161	✓	✗	✗	✓	✗	✓	✗	✗	✗	✗		2	2	4
25561173	✓	✓	✗	✓	✗	✓	✓	✓	✗	✗		3	1	4
25533949	✓	✗	✗	✗	✗	✗	✗	✓	✗	✗		1	3	4
25470045	✓	✗	✗	✗	✗	✓	✓	✗	✗	✗		1	3	4
25409143	✓	✗	✗	✗	✗	✗	✗	✗	✗	✗		1	3	4
25383540	✓	✗	✗	✓	✗	✓	✗	✓	✗	✗		2	2	4
25383539	✓	✗	✗	✗	✗	✗	✗	✗	✗	✗		1	3	4
25337876	✓	✗	✗	✗	✗	✗	✗	✗	✗	✗		1	3	4
25317558	✓	✓	✗	✗	✗	✓	✓	✓	✗	✗		2	2	4
25317556	✓	✗	✗	✗	✗	✗	✓	✗	✗	✗		1	3	4
25307057	✓	✓	✗	✗	✗	✓	✓	✗	✗	✗		2	2	4
25296253	✓	✓	✗	✓	✗	✗	✗	✗	✗	✗		3	1	4
25156257	✓	✓	✗	✓	✗	✓	✓	✗	✗	✗		3	1	4
25119034	✓	✓	✗	✓	✗	✓	✗	✓	✗	✗		3	1	4
25043028	✓	✗	✗	✗	✗	✗	✗	✗	✗	✗		1	3	4
24896179	✓	✗	✗	✗	✗	✗	✗	✗	✗	✗		1	3	4
24870244	✓	✓	✗	✓	✗	✗	✓	✓	✗	✗		3	1	4

## Sheet: Cell
PMID	Cell type	Culturing chamber	Media volume	Seeding density	Cell number @ confluence	Temperature in culture	Media change frequency	PP O2	OCR	States O2 flux		Present	Absent	sum		check		Score	count
27118425	✓	✓	✗	✗	✗	✗	✓	✗	✗	✗		2	2	4		4		0	0
26687353	✓	✓	✗	✓	✗	✓	✗	✓	✗	✗		3	1	4		4		1	30
26590421	✓	✓	✓	✗	✗	✓	✓	✓	✗	✗		3	1	4				2	6
26359984	✓	✗	✗	✗	✗	✗	✗	✗	✗	✗		1	3	4				3	10
26317467	✓	✗	✗	✗	✗	✗	✗	✗	✗	✗		1	3	4				4	4
26317465	✓	✗	✗	✗	✗	✓	✗	✗	✗	✗		1	3	4				total	50
26213384	✓	✗	✗	✗	✗	✗	✗	✗	✗	✗		1	3	4
26140598	✓	✓	✗	✗	✗	✓	✗	✗	✗	✗		2	2	4
26140595	✓	✓	✗	✗	✗	✓	✗	✓	✗	✗		2	2	4
25957691	✓	✗	✗	✗	✗	✓	✗	✗	✗	✗		1	3	4
25910210	✓	✗	✗	✗	✗	✓	✗	✓	✗	✗		1	3	4
25723172	✓	✗	✗	✓	✓	✓	✗	✓	✗	✗		2	2	4
25679765	✓	✗	✗	✗	✗	✓	✗	✓	✗	✗		1	3	4
25557080	✓	✓	✓	✓	✗	✗	✗	✗	✗	✗		4	0	4
25533785	✓	✓	✗	✓	✓	✓	✓	✓	✗	✗		3	1	4
25303535	✓	✓	✗	✓	✗	✓	✓	✓	✗	✗		3	1	4
25215490	✓	✗	✗	✗	✗	✗	✗	✗	✗	✗		1	3	4
25201530	✓	✓	✓	✓	✗	✗	✗	✗	✗	✗		4	0	4
25201529	✓	✗	✗	✗	✗	✗	✗	✗	✗	✗		1	3	4
25171404	✓	✗	✗	✗	✗	✓	✗	✗	✗	✗		1	3	4
25126789	✓	✗	✗	✗	✗	✗	✗	✗	✗	✗		1	3	4
25126788	✓	✗	✗	✗	✗	✓	✗	✓	✗	✗		1	3	4
24906150	✓	✓	✗	✓	✗	✗	✗	✗	✗	✗		3	1	4
24855953	✓	✗	✗	✗	✗	✗	✗	✗	✗	✗		1	3	4
24855946	✓	✗	✗	✗	✗	✓	✗	✓	✗	✗		1	3	4
24855942	✓	✗	✗	✗	✗	✗	✗	✗	✗	✗		1	3	4
24726434	✓	✗	✗	✗	✗	✗	✗	✗	✗	✗		1	3	4
24485453	✓	✗	✗	✓	✗	✓	✗	✗	✗	✗		2	2	4
24485452	✓	✗	✗	✗	✗	✗	✗	✗	✗	✗		1	3	4
24440334	✓	✗	✗	✗	✗	✗	✗	✗	✗	✗		1	3	4
24439387	✓	✓	✗	✗	✗	✓	✗	✓	✗	✗		2	2	4
24360274	✓	✗	✗	✗	✗	✓	✗	✓	✗	✗		1	3	4
24332913	✓	✓	✓	✓	✗	✓	✓	✗	✗	✗		4	0	4
24267889	✓	✓	✗	✓	✗	✗	✗	✓	✗	✗		3	1	4
24120136	✓	✗	✗	✗	✗	✗	✗	✗	✗	✗		1	3	4
24120134	✓	✗	✗	✗	✗	✓	✗	✓	✗	✗		1	3	4
24094650	✓	✗	✗	✗	✗	✗	✗	✗	✗	✗		1	3	4
24075009	✓	✓	✓	✗	✗	✓	✓	✓	✗	✗		3	1	4
24034256	✓	✓	✗	✓	✗	✓	✓	✓	✗	✗		3	1	4
23953109	✓	✓	✗	✓	✗	✗	✓	✗	✗	✗		3	1	4
23911327	✓	✗	✗	✗	✗	✓	✗	✓	✗	✗		1	3	4
23890821	✓	✗	✗	✗	✗	✗	✗	✗	✗	✗		1	3	4
23827678	✓	✗	✗	✗	✗	✓	✗	✓	✗	✗		1	3	4
23827677	✓	✗	✗	✗	✗	✗	✗	✗	✗	✗		1	3	4
23791179	✓	✓	✗	✓	✗	✗	✗	✗	✗	✗		3	1	4
23452857	✓	✗	✗	✗	✗	✓	✗	✗	✗	✗		1	3	4
23452854	✓	✗	✗	✗	✗	✓	✗	✓	✗	✗		1	3	4
23434321	✓	✗	✗	✗	✗	✗	✗	✗	✗	✗		1	3	4
23332762	✓	✗	✗	✗	✗	✗	✗	✗	✗	✗		1	3	4
23332759	✓	✓	✓	✓	✗	✓	✓	✓	✗	✗		4	0	4

## Sheet: Science
PMID	Cell type	Culturing chamber	Media volume	Seed density	Cell number @ confluence	Temperature in culture	Media change frequency	PP O2	OCR	States O2 flux		Present	Absent	sum		check		Score	count
27199431	✓	✓	✗	✗	✗	✗	✗	✗	✗	✗		2	2	4		4		0	0
27198675	✓	✓	✓	✓	✗	✗	✓	✗	✗	✗		4	0	4		4		1	26
27064148	✓	✗	✗	✗	✗	✓	✓	✗	✗	✗		1	3	4				2	7
26966193	✓	✓	✗	✓	✗	✓	✓	✗	✗	✗		3	1	4				3	11
26917594	✓	✓	✓	✓	✓	✗	✗	✗	✓	✗		4	0	4				4	6
26797145	✓	✓	✗	✓	✗	✗	✗	✗	✗	✗		3	1	4				total	50
26541609	✓	✗	✗	✗	✗	✗	✗	✗	✗	✗		1	3	4
26541605	✓	✓	✗	✓	✗	✓	✗	✓	✗	✗		3	1	4
26404840	✓	✗	✗	✗	✗	✗	✗	✓	✗	✗		1	3	4
26339029	✓	✓	✗	✗	✗	✗	✗	✗	✗	✗		2	2	4
26315439	✓	✗	✗	✗	✗	✗	✗	✗	✗	✗		1	3	4
26315437	✓	✓	✗	✓	✗	✓	✓	✓	✗	✗		3	1	4
26250685	✓	✗	✗	✗	✗	✗	✗	✗	✗	✗		1	3	4
26089354	✓	✗	✗	✗	✗	✗	✗	✗	✗	✗		1	3	4
26045437	✓	✗	✗	✗	✗	✓	✗	✗	✗	✗		1	3	4
25954012	✓	✗	✗	✓	✗	✓	✓	✓	✗	✗		2	2	4
25859045	✓	✗	✗	✗	✗	✗	✗	✗	✗	✗		1	3	4
25858979	✓	✗	✗	✗	✗	✓	✗	✓	✗	✗		1	3	4
25745177	✓	✓	✓	✓	✗	✗	✓	✗	✗	✗		4	0	4
25700520	✓	✗	✗	✗	✗	✗	✗	✗	✗	✗		1	3	4
25700512	✓	✗	✗	✗	✗	✗	✓	✗	✗	✗		1	3	4
25477212	✓	✗	✗	✗	✗	✗	✗	✗	✗	✗		1	3	4
25431489	✓	✗	✗	✗	✗	✗	✗	✗	✗	✗		1	3	4
25394791	✓	✓	✓	✓	✗	✗	✗	✗	✗	✗		4	0	4
25237102	✓	✓	✗	✓	✗	✓	✓	✓	✗	✗		3	1	4
25170155	✓	✓	✗	✓	✗	✓	✓	✓	✗	✗		3	1	4
25081482	✓	✓	✗	✓	✗	✓	✗	✗	✗	✗		3	1	4
25013076	✓	✗	✗	✗	✗	✓	✓	✓	✗	✗		1	3	4
24968940	✓	✓	✗	✓	✗	✗	✗	✗	✗	✗		3	1	4
24700472	✓	✗	✗	✗	✗	✓	✗	✓	✗	✗		1	3	4
24458643	✓	✓	✗	✓	✗	✓	✗	✓	✗	✗		3	1	4
24356113	✓	✗	✗	✗	✗	✗	✗	✗	✗	✗		1	3	4
24311692	✓	✗	✗	✓	✗	✗	✓	✗	✗	✗		2	2	4
24311688	✓	✓	✗	✓	✗	✓	✓	✓	✗	✗		3	1	4
24310612	✓	✗	✗	✗	✗	✗	✓	✗	✗	✗		1	3	4
24288335	✓	✗	✗	✗	✗	✗	✗	✗	✗	✗		1	3	4
24288332	✓	✗	✗	✗	✗	✗	✗	✗	✗	✗		1	3	4
24179155	✓	✓	✗	✗	✗	✗	✗	✗	✗	✗		2	2	4
24115442	✓	✓	✗	✓	✗	✓	✓	✓	✗	✗		3	1	4
23888043	✓	✗	✗	✗	✗	✗	✗	✗	✗	✗		1	3	4
23812712	✓	✓	✓	✓	✗	✗	✗	✗	✓	✗		4	0	4
23744940	✓	✗	✗	✗	✗	✗	✗	✗	✗	✗		1	3	4
23704371	✓	✗	✗	✗	✗	✗	✗	✗	✗	✗		1	3	4
23580527	✓	✗	✗	✗	✗	✗	✗	✗	✗	✗		1	3	4
23558173	✓	✓	✗	✗	✗	✓	✗	✓	✗	✗		2	2	4
23520113	✓	✗	✗	✗	✗	✗	✗	✗	✗	✗		1	3	4
23471411	✓	✗	✗	✗	✗	✗	✗	✗	✗	✗		1	3	4
23429704	✓	✗	✗	✗	✗	✗	✗	✗	✗	✗		1	3	4
23306439	✓	✗	✗	✓	✗	✓	✗	✗	✗	✗		2	2	4
23306437	✓	✓	✓	✓	✓	✓	✓	✓	✓	✓		4	0	4

## Sheet: Nature Biotechnology
PMID	Cell type	Culturing chamber	Media volume	Seed density	Cell number @ confluence	Temperature in culture	Media change frequency	PP O2	OCR	States O2 flux		Present	Absent	sum		check		Score	count
27240197	✓	✗	✗	✗	✗	✗	✓	✗	✗	✗		1	3	4		4		0	0
26950749	✓	✗	✗	✗	✗	✗	✗	✗	✗	✗		1	3	4		4		1	22
26501953	✓	✗	✗	✓	✗	✗	✓	✓	✗	✗		2	2	4				2	15
26501952	✓	✗	✗	✓	✗	✗	✓	✗	✗	✗		2	2	4				3	11
26458176	✓	✓	✗	✗	✗	✓	✓	✓	✗	✗		2	2	4				4	2
26368048	✓	✓	✗	✓	✓	✗	✗	✗	✗	✗		3	1	4				total	50
26280412	✓	✓	✗	✗	✗	✗	✗	✗	✗	✗		2	2	4
26237517	✓	✗	✗	✗	✗	✓	✗	✗	✗	✗		1	3	4
26192318	✓	✓	✗	✓	✗	✗	✓	✓	✗	✗		3	1	4
26167630	✓	✓	✗	✓	✗	✗	✓	✓	✗	✗		3	1	4
26167629	✓	✓	✗	✓	✗	✓	✓	✓	✗	✗		3	1	4
26098450	✓	✗	✗	✗	✗	✗	✗	✗	✗	✗		1	3	4
26098448	✓	✓	✗	✗	✗	✗	✗	✗	✗	✗		2	2	4
25751058	✓	✗	✗	✗	✗	✓	✗	✓	✗	✗		1	3	4
25357182	✓	✗	✗	✗	✗	✗	✗	✗	✗	✗		1	3	4
24837661	✓	✓	✗	✗	✗	✓	✗	✓	✗	✗		2	2	4
24752079	✓	✓	✗	✗	✗	✓	✗	✓	✗	✗		2	2	4
24658644	✓	✗	✗	✗	✗	✗	✗	✗	✗	✗		1	3	4
24535568	✓	✓	✗	✗	✗	✗	✗	✗	✗	✗		2	2	4
23934177	✓	✗	✗	✗	✗	✗	✗	✗	✗	✗		1	3	4
23873086	✓	✓	✗	✓	✗	✓	✓	✓	✗	✗		3	1	4
23831709	✓	✓	✓	✓	✓	✓	✗	✓	✗	✗		4	0	4
23604284	✓	✗	✗	✗	✗	✗	✗	✗	✗	✗		1	3	4
23584610	✓	✗	✗	✗	✗	✗	✗	✗	✗	✗		1	3	4
23242162	✓	✓	✗	✗	✗	✗	✓	✗	✗	✗		2	2	4
23159879	✓	✗	✗	✗	✗	✗	✗	✗	✗	✗		1	3	4
22922672	✓	✗	✗	✗	✗	✗	✗	✗	✗	✗		1	3	4
22750882	✓	✗	✗	✓	✗	✗	✗	✗	✗	✗		2	2	4
22119740	✓	✓	✓	✓	✗	✗	✓	✗	✗	✗		4	0	4
22020386	✓	✓	✓	✗	✗	✓	✓	✓	✗	✗		3	1	4
21841799	✓	✗	✗	✗	✗	✗	✗	✗	✗	✗		1	3	4
21804561	✓	✓	✗	✗	✗	✗	✗	✗	✗	✗		2	2	4
21602806	✓	✗	✗	✗	✗	✗	✗	✗	✗	✗		1	3	4
21516085	✓	✗	✗	✗	✗	✗	✗	✗	✗	✗		1	3	4
21358635	✓	✗	✗	✓	✗	✗	✗	✓	✗	✗		2	2	4
21293464	✓	✗	✗	✗	✗	✓	✗	✓	✗	✗		1	3	4
20967028	✓	✗	✗	✓	✗	✗	✗	✗	✗	✗		2	2	4
20890282	✓	✓	✗	✓	✗	✓	✗	✓	✗	✗		3	1	4
20657583	✓	✓	✓	✗	✗	✗	✗	✗	✗	✗		3	1	4
20644536	✓	✗	✗	✗	✗	✗	✗	✗	✗	✗		1	3	4
20512123	✓	✗	✗	✗	✗	✓	✓	✓	✗	✗		1	3	4
20512122	✓	✗	✗	✓	✗	✓	✓	✓	✗	✗		2	2	4
20512120	✓	✗	✗	✓	✗	✗	✓	✗	✗	✗		2	2	4
20436460	✓	✓	✗	✓	✗	✗	✗	✗	✗	✗		3	1	4
20351691	✓	✓	✗	✓	✓	✗	✓	✗	✗	✗		3	1	4
20351689	✓	✗	✗	✗	✗	✗	✗	✗	✗	✗		1	3	4
20190739	✓	✗	✗	✗	✗	✓	✗	✓	✗	✗		1	3	4
20081865	✓	✗	✗	✗	✗	✗	✗	✗	✗	✗		1	3	4
19801977	✓	✗	✗	✗	✗	✗	✗	✗	✗	✗		1	3	4
19412185	✓	✓	✗	✓	✗	✓	✓	✓	✗	✗		3	1	4
